# Supplementary material for: Design and Characterization of a Novel Hapten and Preparation of Monoclonal Antibody for Detecting Atrazine
Source: Foods. 2022 Jun 13;11(12):1726. doi: 10.3390/foods11121726 (PMC9223028; doi:10.3390/foods11121726)
Supplement: Supplementary file 1 [file foods-11-01726-s001.zip]

Archive with 1 entries (1 files):
- foods-1741655-supplementary.pdf
